# Supplementary material for: Cannabidiol Decreases Intestinal Inflammation in the Ovariectomized Murine Model of Postmenopause
Source: Biomedicines. 2022 Dec 28;11(1):74. doi: 10.3390/biomedicines11010074 (PMC9855871; doi:10.3390/biomedicines11010074)
Supplement: Supplementary file 1 [file biomedicines-11-00074-s001.zip]

Archive with 1 entries (1 files):
- biomedicines-2102859-supplementary.pdf
